# Supplementary material for: Genome-Wide Analysis of Chemosensory Protein Genes (CSPs) Family in Fig Wasps (Hymenoptera, Chalcidoidea)
Source: Genes (Basel). 2020 Sep 29;11(10):1149. doi: 10.3390/genes11101149 (PMC7599541; doi:10.3390/genes11101149)
Supplement: Supplementary file 1 [file genes-11-01149-s001.zip]

Archive with 4 entries (3 files):
- Supplementary Files/Figure S1.tif
- Supplementary Files/Figure S2.tif
- Supplementary Files/Table S1.docx
- Supplementary Files/
